# Supplementary material for: PTEN Depletion Increases Radiosensitivity in Response to Ataxia Telangiectasia-Related-3 (ATR) Inhibition in Non-Small Cell Lung Cancer (NSCLC)
Source: Int J Mol Sci. 2024 Jul 17;25(14):7817. doi: 10.3390/ijms25147817 (PMC11277409; doi:10.3390/ijms25147817)
Supplement: Supplementary file 1 [file ijms-25-07817-s001.zip]

Archive with 1 entries (1 files):
- ijms-3049178-supplementary.pdf
